# Supplementary material for: The LRRK2 G2385R variant is a partial loss-of-function mutation that affects synaptic vesicle trafficking through altered protein interactions
Source: Sci Rep. 2017 Jul 14;7:5377. doi: 10.1038/s41598-017-05760-9 (PMC5511190; doi:10.1038/s41598-017-05760-9)
Supplement: Supplementary file 2 — supplementary table 1 [file 41598_2017_5760_MOESM2_ESM.xls]

## Sheet: final
Gene names	Protein names	Protein IDs	Majority protein IDs	Ratio WD40_WT/GST	Crapome: Num of Expt. (found/total)	Crapome [%]	Ratio WD40_Mut/WT	Student's T-test Significant LFQ intensity WD40_Mut_LFQ intensity WD40_WT	LFQ intensity GST_1	LFQ intensity GST_2	LFQ intensity GST_3	LFQ intensity GST_4	LFQ intensity WD40_Mut_1	LFQ intensity WD40_Mut_2	LFQ intensity WD40_Mut_3	LFQ intensity WD40_Mut_4	LFQ intensity WD40_WT_1	LFQ intensity WD40_WT_2	LFQ intensity WD40_WT_3	LFQ intensity WD40_WT_4	Mol. weight [kDa]	Score	Razor + unique peptides GST_1	Razor + unique peptides GST_2	Razor + unique peptides GST_3	Razor + unique peptides GST_4	Razor + unique peptides WD40_Mut_1	Razor + unique peptides WD40_Mut_2	Razor + unique peptides WD40_Mut_3	Razor + unique peptides WD40_Mut_4	Razor + unique peptides WD40_WT_1	Razor + unique peptides WD40_WT_2	Razor + unique peptides WD40_WT_3	Razor + unique peptides WD40_WT_4	Unique peptides GST_1	Unique peptides GST_2	Unique peptides GST_3	Unique peptides GST_4	Unique peptides WD40_Mut_1	Unique peptides WD40_Mut_2	Unique peptides WD40_Mut_3	Unique peptides WD40_Mut_4	Unique peptides WD40_WT_1	Unique peptides WD40_WT_2	Unique peptides WD40_WT_3	Unique peptides WD40_WT_4	Sequence coverage GST_1 [%]	Sequence coverage GST_2 [%]	Sequence coverage GST_3 [%]
Lrrk2	Leucine-rich repeat serine/threonine-protein kinase 2	Q5S006	Q5S006	1077.57	bait	-	1.16311		23397.8	8081.26	58456.7	49053.6	67078440	124498	86237190	23727100	38067600	40003530	34945640	69003900	284.73	37.161	1	1	1	1	2	1	3	2	4	5	4	4	1	1	1	1	2	1	3	2	4	5	4	4	2.5	2.1	2.4
Dnaja2	DnaJ homolog subfamily A member 2	Q9QYJ0	Q9QYJ0	96.9678	90 / 411	21.8978	0.088138	+	37431.4	32547.3	94190.4	74982.9	518110	950289	442644	338857	12974000	6076693	4823876	3915695	45.745	141.94	2	2	2	0	5	7	8	7	18	14	10	9	2	2	2	0	5	7	8	7	18	14	10	9	8	14.1	4.4
Rpl27	60S ribosomal protein L27	P61358	P61358	94.6585	159 / 411	38.6861	0.0166514	+	107606	10483.3	133076	220962	198838	176222	220856	180523	19441020	14078760	8703818	7564938	15.798	13.151	2	1	3	2	2	3	3	4	4	4	4	4	2	1	3	2	2	3	3	4	4	4	4	4	23.5	8.1	30.1
Taldo1	Transaldolase	Q93092;P0A867	Q93092	43.4272	41 / 411	9.97567	0.033623		36204.7	30825.7	513587	65449.8	53056.2	88397.2	1473691	60033.9	1398090	3200190	3016481	447972	37.387	4.6676	2	2	3	0	1	2	3	1	2	2	3	2	2	2	3	0	1	2	3	1	2	2	3	2	5.6	5.6	7.7
Ndufa10	NADH dehydrogenase [ubiquinone] 1 alpha subcomplex subunit 10, mitochondrial	Q99LC3	Q99LC3	35.1806	16 / 411	3.89294	0.256256	+	351918	100737	1094474	202562	2763563	4803466	2235194	1448390	12553320	12844730	6953598	5225352	40.603	74.584	9	4	10	3	16	6	9	9	16	15	7	10	9	4	10	3	16	6	9	9	16	15	7	10	32.1	15.5	41.1
Atp6v1f	V-type proton ATPase subunit F	Q9D1K2	Q9D1K2	29.1837	3 / 411	0.729927	1.31094		19719.7	5084.08	219506	47973.7	764497	2443317	1306851	1282970	1026487	823532	2395587	949053	13.37	53.17	1	0	3	1	5	4	4	5	5	5	3	4	1	0	3	1	5	4	4	5	5	5	3	4	10.1	0	26.1
Dnaja4	DnaJ homolog subfamily A member 4	Q9JMC3	Q9JMC3	25.9549	10 / 411	2.43309	0.0831776	+	31683.8	13625.2	60315.7	54528.7	80602.5	105519	70135.1	137714	5122965	1335497	185735	902139	44.901	19.988	0	0	0	0	0	0	0	0	4	3	1	2	0	0	0	0	0	0	0	0	4	3	1	2	0	0	0
Ndufs8	NADH dehydrogenase [ubiquinone] iron-sulfur protein 8, mitochondrial	Q8K3J1	Q8K3J1	23.5334	7 / 411	1.70316	0.107406	+	68909.9	18454.7	128848	34761.4	140421	56858.3	193841	121622	1377237	3531361	898239	1062499	24.038	54.377	3	1	3	0	4	1	4	4	6	5	3	4	3	1	3	0	4	1	4	4	6	5	3	4	17.9	5.2	17.5
Rab14	Ras-related protein Rab-14	Q91V41	Q91V41	19.1123	40 / 411	9.73236	0.452955		203780	10081.5	60968.5	23443.8	489639	129423	419461	311299	795407	817910	857530	64894.9	23.897	9.3604	3	2	2	0	5	0	2	2	3	2	0	1	3	2	2	0	5	0	2	2	3	2	0	1	26.5	20.5	20.9
Rpl14	60S ribosomal protein L14	Q9CR57	Q9CR57	18.9655	156 / 411	37.9562	0.109538	+	20520	12192	55455.7	70392.4	30985.2	107876	76137.2	81698.2	669545	771373	1509463	118340	23.564	4.9384	1	1	0	0	0	0	0	0	3	3	3	2	1	1	0	0	0	0	0	0	3	3	3	2	6	5.5	0
Arpc3	Actin-related protein 2/3 complex subunit 3	Q9JM76	Q9JM76	18.8383	15 / 411	3.64964	0.231087	+	178510	40100.9	182727	152778	1068755	493059	949128	470031	7559340	4502435	1738459	1494120	20.524	49.565	4	3	1	3	6	1	3	3	9	5	4	4	4	3	1	3	6	1	3	3	9	5	4	4	24.7	17.4	7.3
Ndufs2	NADH dehydrogenase [ubiquinone] iron-sulfur protein 2, mitochondrial	Q91WD5	Q91WD5	17.5757	14 / 411	3.40633	0.547101		188993	7962.21	291231	73805.3	1661544	2177362	865434	544772	2839254	4311575	1307126	1779594	52.625	57.648	5	2	6	1	13	7	6	7	14	10	5	7	5	2	6	1	13	7	6	7	14	10	5	7	10.4	4.3	15.1
Dnaja1	DnaJ homolog subfamily A member 1	P63037	P63037	17.1757	115 / 411	27.9805	0.284681		34975.8	10507	54347.7	10053	52534.4	182045	169859	29138.5	1227488	608893	167000	172307	44.868	66.392	0	0	0	0	3	0	0	1	5	3	0	2	0	0	0	0	3	0	0	1	5	3	0	2	0	0	0
Rpl22	60S ribosomal protein L22	P67984	P67984	16.9178	192 / 411	46.7153	0.104099	+	473393	337642	545631	441760	755298	1318484	856395	412751	8806603	11775510	6675739	2324251	14.759	21.299	3	3	4	2	4	4	3	2	4	4	3	3	3	3	4	2	4	4	3	2	4	4	3	3	30.5	39.1	50.8
Ndufa12	NADH dehydrogenase [ubiquinone] 1 alpha subcomplex subunit 12	Q7TMF3	Q7TMF3	15.8229	0 / 411	0	0.597267		72178.6	14498.7	379185	116112	705103	1174356	1074337	436464	1736622	1904656	1242684	944173	17.086	30.13	1	0	5	2	7	4	5	6	8	6	4	3	1	0	5	2	7	4	5	6	8	6	4	3	8.3	0	44.1
Actr3	Actin-related protein 3	Q99JY9	Q99JY9	15.6722	41 / 411	9.97567	0.19379	+	177409	191939	651928	1115010	1207861	1934659	1259019	1303890	8417559	8428439	4807640	3965809	47.357	109.78	6	5	7	3	9	6	5	5	15	14	6	7	5	5	5	3	7	6	5	5	13	12	6	7	20.3	22.5	23
Gbas	Protein NipSnap homolog 2	O55126	O55126	15.5893	13 / 411	3.16302	1.16739		27366.7	22223.2	639885	81224.8	534486	927666	1416687	1048565	821375	909917	199245	871491	32.932	13.258	1	0	3	0	4	3	5	6	3	3	1	2	1	0	3	0	4	3	5	6	3	3	1	2	3.2	0	9.3
Actr2	Actin-related protein 2	P61161	P61161	15.582	51 / 411	12.4088	0.520534	+	330401	119856	751996	233182	2094788	2476410	3121250	2044894	4802108	6646325	3245168	3979649	44.76	127.14	4	4	5	2	10	5	9	9	12	10	3	4	4	4	5	2	10	5	9	9	12	10	3	4	14.2	14.2	15.2
Pdxp	Pyridoxal phosphate phosphatase	P60487	P60487	15.2385	4 / 411	0.973236	0.487308		206565	96407.4	524935	216810	2235948	2512222	907955	737811	5445340	4643429	746485	1808146	31.512	93.062	5	4	5	3	14	5	5	5	12	9	4	5	5	4	5	3	14	5	5	5	12	9	4	5	22.6	14.7	21.6
Marcks	Myristoylated alanine-rich C-kinase substrate	P26645	P26645	13.9237	95 / 411	23.1144	0.774432		41477.8	15063.1	691132	31305.6	277538	507163	454672	330150	663900	443013	570404	277190	29.661	8.2854	1	1	3	2	2	4	4	3	2	3	2	2	1	1	3	2	2	4	4	3	2	3	2	2	16.2	16.2	24.6
Ndufs3	NADH dehydrogenase [ubiquinone] iron-sulfur protein 3, mitochondrial	Q9DCT2	Q9DCT2	13.6836	19 / 411	4.62287	0.417575		165077	50901.2	334840	177218	1188668	3695014	767182	708390	3005745	1999791	2684036	1939243	30.149	49.895	4	2	8	3	10	6	8	6	9	10	4	6	4	2	8	3	10	6	8	6	9	10	4	6	17.1	9.1	29.7
Hnrnpl	Heterogeneous nuclear ribonucleoprotein L	Q8R081	Q8R081	13.4403	190 / 411	46.2287	0.312852	+	34040.9	44508.9	365816	26697.3	122705	222896	198884	131405	776788	1256231	272244	278947	63.963	21.841	1	2	4	1	2	2	1	2	4	3	1	1	1	2	4	1	2	2	1	2	4	3	1	1	1.7	6.3	14
Aco1	Cytoplasmic aconitate hydratase	P28271;Q811J3	P28271	13.2572	3 / 411	0.729927	1.36638		45648.4	19249.4	251736	40245.7	575811	1266193	756619	799299	941650	884393	254322	76154.1	98.124	9.9757	2	1	2	0	7	6	4	6	6	7	0	1	2	1	2	0	7	6	4	6	6	7	0	1	2.9	1.2	2.1
Nt5c	5(3)-deoxyribonucleotidase, cytosolic type	Q9JM14	Q9JM14	13.1337	1 / 411	0.243309	0.200084	+	32750.6	5148.64	93270.4	70348.7	114438	156491	78805	165368	964001	1495212	323041	390074	23.076	13.155	0	0	1	1	2	1	0	1	3	3	1	2	0	0	1	1	2	1	0	1	3	3	1	2	0	0	6.5
Ddx5	Probable ATP-dependent RNA helicase DDX5	Q61656;Q501J6	Q61656	13.0881	247 / 411	60.0973	0.313372		179156	70078.2	188209	35130.8	587372	858063	434848	430938	2107940	2514279	498963	1154066	69.289	31.894	5	6	4	2	9	5	6	6	11	10	2	3	4	5	3	2	8	4	5	6	10	9	2	3	9.3	11.4	7
Hnrnph1	Heterogeneous nuclear ribonucleoprotein H;Heterogeneous nuclear ribonucleoprotein H, N-terminally processed	O35737	O35737	12.9541	263 / 411	63.9903	0.07527	+	158178	92958.7	625315	287308	280263	154109	372192	153086	3983476	4771497	1728789	1787373	49.199	134.61	4	5	6	4	5	2	5	5	9	8	3	6	0	0	1	1	0	0	1	1	3	1	0	2	15.4	17.6	19.2
Pura	Transcriptional activator protein Pur-alpha	P42669	P42669	12.7284	27 / 411	6.56934	0.125467	+	331345	297147	1045352	260218	539085	637679	464615	323899	4551897	3554256	3801836	4197860	34.883	40.946	4	4	6	4	4	3	2	3	6	7	5	5	4	4	6	4	4	3	2	3	6	7	5	5	22.4	22.4	31.8
Hnrnpu	Heterogeneous nuclear ribonucleoprotein U	Q8VEK3	Q8VEK3	12.5335	280 / 411	68.1265	0.164201	+	147429	119970	251778	81851.4	133062	325255	279991	270319	2036344	2003032	1008113	1348401	87.917	25.397	4	5	5	1	4	4	3	4	6	5	5	4	4	5	5	1	4	4	3	4	6	5	5	4	6.2	9.5	7.5
C1qbp	Complement component 1 Q subcomponent-binding protein, mitochondrial	O35658	O35658	12.2989	223 / 411	54.2579	0.248646	+	90242.5	40805.3	156922	42221	311924	133754	201076	204008	986939	898039	320770	731120	31.013	13.078	2	2	2	1	2	1	2	1	2	2	0	2	2	2	2	1	2	1	2	1	2	2	0	2	9.7	9.7	9.7
Gdi2	Rab GDP dissociation inhibitor beta	Q61598	Q61598	12.0238	80 / 411	19.4647	0.513047		127976	104845	790402	273617	493331	1127751	1349578	2003901	1836308	1490929	3819949	2992355	50.537	68.889	8	7	6	4	9	4	5	7	9	7	5	5	8	7	6	4	9	4	5	7	9	7	5	5	37.8	35.5	34.6
Dusp3	Dual specificity protein phosphatase 3	Q9D7X3	Q9D7X3	11.9121	5 / 411	1.21655	0.342474		61622.6	14550.9	190105	29241.5	165780	380449	204908	23387.4	951122	863176	126504	219203	20.472	15.782	2	1	2	0	2	2	2	1	3	3	1	0	2	1	2	0	2	2	2	1	3	3	1	0	13.5	6.5	14.6
Hnrnpc	Heterogeneous nuclear ribonucleoproteins C1/C2	Q9Z204;Q8BTF8	Q9Z204	11.365	180 / 411	43.7956	0.0788533	+	117278	72920.9	14231.5	261305	110413	60037.1	51489	247186	1096607	1144503	1065003	830148	34.384	45.585	3	2	3	4	4	0	1	2	8	7	4	6	3	2	3	4	4	0	1	2	8	7	4	6	10.2	6.7	11.5
Etfb	Electron transfer flavoprotein subunit beta	Q9DCW4	Q9DCW4	11.0326	24 / 411	5.83942	0.580656		224840	136952	642186	307040	1721279	2595387	1686011	871271	3916239	3886786	1981217	1625068	27.623	103.76	4	2	6	4	10	8	7	9	9	7	7	8	4	2	6	4	10	8	7	9	9	7	7	8	22.7	12.2	30.6
Gmfb	Glia maturation factor beta	Q9CQI3;Q9ERL7	Q9CQI3	10.8335	2 / 411	0.486618	0.31049	+	181865	12854.7	566969	67452.8	406159	591684	432465	362158	3295542	1785538	915438	791273	16.723	39.553	2	1	3	1	4	3	2	3	4	3	2	3	2	1	3	1	4	3	2	3	4	3	2	3	23.9	6.3	33.8
Ppp2ca;Ppp2cb	Serine/threonine-protein phosphatase 2A catalytic subunit alpha isoform;Serine/threonine-protein phosphatase 2A catalytic subunit beta isoform	P63330;P62715	P63330;P62715	9.9579	84 / 411	20.438	0.235187	+	128268	101598	507400	165187	166041	166160	521101	985106	1233721	1396427	1525769	1801210	35.608	96.271	5	5	7	2	6	1	4	5	9	7	2	5	5	5	7	2	6	1	4	5	9	7	2	5	25.6	23.9	34.6
Pip4k2b	Phosphatidylinositol 5-phosphate 4-kinase type-2 beta	Q80XI4	Q80XI4	9.66591	9 / 411	2.18978	0.0849333	+	162932	50350.8	290692	62355	51864.2	133384	133086	50150.2	922843	1254757	300871	1506312	47.318	60.914	3	2	4	1	0	1	0	1	6	4	1	2	0	1	3	0	0	0	0	1	3	3	0	1	8.7	5.5	11.3
Fech	Ferrochelatase, mitochondrial	P22315	P22315	9.27588	5 / 411	1.21655	2.32655		18176.4	14088.3	109613	26006.7	585248	601138	368256	217730	271102	54316.2	370994	138735	47.13	27.99	0	0	2	0	6	4	2	3	6	1	0	1	0	0	2	0	6	4	2	3	6	1	0	1	0	0	6.9
Ptn	Pleiotrophin	P63089	P63089	8.9528	1 / 411	0.243309	0.155509	+	27814.1	66685.1	103110	66260.6	79446.6	106301	101710	83382	869826	1181450	320410	264680	18.869	7.7646	1	2	2	2	1	1	0	0	2	3	1	2	1	2	2	2	1	1	0	0	2	3	1	2	6	20.2	11.3
Etfa	Electron transfer flavoprotein subunit alpha, mitochondrial	Q99LC5	Q99LC5	8.90173	47 / 411	11.4355	0.700472		169958	94854.7	631760	190592	675917	1456214	1179942	1068240	2283903	2267425	828738	942097	35.009	86.456	8	4	7	3	9	6	5	7	7	8	2	4	8	4	7	3	9	6	5	7	7	8	2	4	33.6	16.2	29.7
Dnm3	Dynamin-3	Q8BZ98	Q8BZ98	8.81739	19 / 411	4.62287	1.34977		25356.7	17695.7	90103.8	39216.5	245070	461796	432465	336051	453390	115976	581132	110191	97.189	13.494	4	0	2	2	5	3	3	2	4	1	1	2	3	0	2	1	4	3	2	1	3	1	1	1	12.3	3.7	7.9
Hnrnpk	Heterogeneous nuclear ribonucleoprotein K	P61979	P61979	8.77099	288 / 411	70.073	0.136723	+	1224375	335268	2283565	871708	768835	1666007	1293285	1220333	9821840	9095768	9288957	6873830	50.976	157.43	6	5	13	7	6	7	7	9	15	17	10	11	6	5	13	7	6	7	7	9	15	17	10	11	15.3	17.1	39.5
Acta1;Actc1;Actg2;Acta2	Actin, alpha skeletal muscle;Actin, alpha cardiac muscle 1;Actin, gamma-enteric smooth muscle;Actin, aortic smooth muscle	P68134;P68033;P63268;P62737	P68134;P68033;P63268;P62737	8.58597	354 / 411	86.1314	0.267637		1099481	469704	2322322	2383976	3486733	2023934	4376292	4664157	23242480	11804750	3194116	17574730	42.051	21.83	1	2	2	1	1	1	1	2	1	2	1	1	1	2	2	1	1	1	1	2	1	2	1	1	29.4	34.7	34.2
Atp5j2	ATP synthase subunit f, mitochondrial	P56135	P56135	8.58086	28 / 411	6.81265	2.03226		56878.2	9388.66	246928	25900.4	889950	258982	553590	1223114	356583	353729	682325	161941	10.344	6.393	3	2	3	1	3	2	2	2	3	2	1	1	3	2	3	1	3	2	2	2	3	2	1	1	34.1	20.5	34.1
Nipsnap1	Protein NipSnap homolog 1	O55125	O55125	8.49897	14 / 411	3.40633	1.70891		107093	33209.1	479409	120086	936204	1717415	2043156	1582128	931025	1206317	187324	999764	33.363	27.512	3	1	4	0	5	3	5	5	5	3	1	2	3	1	4	0	5	3	5	5	5	3	1	2	16.9	8.5	21.8
Ppp1cb;Ppp1cc;Ppp1ca	Serine/threonine-protein phosphatase PP1-beta catalytic subunit;Serine/threonine-protein phosphatase PP1-gamma catalytic subunit;Serine/threonine-protein phosphatase PP1-alpha catalytic subunit	P62141;P63087;P62137	P62141;P63087;P62137	8.4931	121 / 411	29.4404	0.495035		145821	79343.4	98021.1	30343.5	289348	176147	456359	468266	1277513	1074459	431915	97484.6	37.186	46.616	7	2	2	0	6	2	3	4	7	3	0	2	7	2	2	0	6	2	3	4	7	3	0	2	26.9	8.6	7.3
Cyc1	Cytochrome c1, heme protein, mitochondrial	Q9D0M3	Q9D0M3	8.33974	9 / 411	2.18978	2.45604		291395	74587.2	922006	268670	7496431	6236255	5235420	4186399	4077613	2769514	370689	1901285	35.327	59.3	5	3	5	2	7	5	7	6	7	4	1	5	5	3	5	2	7	5	7	6	7	4	1	5	25.5	14.5	25.5
Cct5	T-complex protein 1 subunit epsilon	P80316	P80316	8.30793	182 / 411	44.2822	0.33242	+	168774	8421.14	313978	93888.6	288360	511015	292300	433102	1512116	2254527	650210	670068	59.623	61.119	6	1	7	2	4	4	3	5	9	8	3	3	6	1	7	2	4	4	3	5	9	8	3	3	12.8	1.8	16.3
Rpl35a	60S ribosomal protein L35a	O55142	O55142	8.2364	108 / 411	26.2774	0.258309	+	85077	14340.4	166176	53028.8	151493	142332	244900	84826	2099796	678958	458537	244093	12.554	6.59	2	1	2	1	3	1	1	2	4	3	1	3	2	1	2	1	3	1	1	2	4	3	1	3	19.1	8.2	14.5
Hnrnpa0	Heterogeneous nuclear ribonucleoprotein A0	Q9CX86	Q9CX86	8.22011	164 / 411	39.9027	0.396745		88938.4	57190	245263	65635.6	183246	416582	281278	222833	757071	1002422	513545	251012	30.53	33.179	3	2	1	0	4	3	2	3	5	4	0	1	3	2	1	0	4	3	2	3	5	4	0	1	16.7	11.8	6.6
Ap2m1	AP-2 complex subunit mu	P84091	P84091	8.2123	21 / 411	5.10949	0.178988		2292079	589346	3906465	1320876	3267101	4926514	2043599	1211384	29654010	23587790	3959470	6082874	49.654	175.37	16	15	13	9	16	9	12	12	17	17	7	8	16	15	13	9	16	9	12	12	17	17	7	8	41.8	38.6	32.9
Rps13	40S ribosomal protein S13	P62301	P62301	8.18895	158 / 411	38.4428	3.96245		175883	136804	47547.9	48939	2545976	2460966	3481058	3674179	2848721	1340349	180687	165163	17.222	13.894	4	4	3	0	7	6	5	7	7	5	1	1	4	4	3	0	7	6	5	7	7	5	1	1	23.2	28.5	25.8
Dnaja3	DnaJ homolog subfamily A member 3, mitochondrial	Q99M87	Q99M87	8.12731	33 / 411	8.0292	0.442763		20662.1	30431.1	42254.3	51011.8	152677	207581	104352	108879	404977	235741	354995	114169	52.443	6.3098	0	0	0	0	1	0	1	1	3	2	0	2	0	0	0	0	1	0	1	1	3	2	0	2	0	0	0
Ndufa4	Cytochrome c oxidase subunit NDUFA4	Q62425	Q62425	8.03777	7 / 411	1.70316	1.22914		954712	595935	2066866	779555	8162129	12419740	8971692	5988604	7920364	7508820	6430812	4365214	9.3267	25.638	7	6	6	6	7	6	7	7	7	5	5	6	7	6	6	6	7	6	7	7	7	5	5	6	56.1	56.1	56.1
Sept5	Septin-5	Q9Z2Q6;Q8BYR1	Q9Z2Q6	7.93813		0	0.419013		673716	285206	2384194	1131682	2434115	4591485	2848435	3156640	10522090	9669254	4662240	4294718	42.747	101.59	9	9	12	7	13	8	9	13	15	14	7	9	9	9	12	7	13	8	9	13	15	14	7	9	27.6	25.7	34.7
Pfkl	ATP-dependent 6-phosphofructokinase, liver type	P12382	P12382	7.93258	67 / 411	16.3017	0.76544		116202	95066.8	216480	76091.8	628277	74283.1	809229	654532	1428055	1467243	220059	247856	85.359	50.987	4	3	6	1	10	1	4	5	8	6	0	1	4	3	6	1	10	1	4	5	8	6	0	1	11	9.4	16.9
Ndufs1	NADH-ubiquinone oxidoreductase 75 kDa subunit, mitochondrial	Q91VD9	Q91VD9	7.90995	19 / 411	4.62287	0.177769	+	234373	98848.6	901155	386223	378211	389715	701523	482934	2610066	5865202	2042060	2298819	79.776	83.152	5	4	9	5	9	4	7	5	11	16	8	8	5	4	9	5	9	4	7	5	11	16	8	8	10.5	7	15.4
37865	Neuronal-specific septin-3	Q9Z1S5	Q9Z1S5	7.88744		0	0.833721		474602	116412	1072607	378467	3509899	5665482	2099821	1261326	5404431	4800514	1827040	1928023	40.037	85.628	6	4	8	2	10	7	7	7	11	9	2	4	6	4	8	2	10	7	7	7	11	9	2	4	22.3	14	24.9
Uqcrc1	Cytochrome b-c1 complex subunit 1, mitochondrial	Q9CZ13	Q9CZ13	7.7524	30 / 411	7.29927	0.280879	+	353184	312042	1724774	671950	718856	985404	1611889	1246814	4496587	6609374	2019120	3450660	52.851	31.322	5	6	9	6	8	4	8	8	11	10	6	6	5	6	9	6	8	4	8	8	11	10	6	6	19.6	16.9	25.2
Bsg	Basigin	P18572	P18572	7.68279	40 / 411	9.73236	1.78884		21826.7	9513.46	337825	76148.7	442726	731925	1042143	614580	552508	368709	188488	384015	42.444	12.3	1	0	5	1	5	2	4	5	5	5	2	2	1	0	5	1	5	2	4	5	5	5	2	2	2.1	0	14.9
Pdha1	Pyruvate dehydrogenase E1 component subunit alpha, somatic form, mitochondrial	P35486	P35486	7.50144	47 / 411	11.4355	0.594843	+	1431499	1089875	3618367	2153133	8646255	9419737	7348999	6968553	19566030	15438790	9739034	11451100	43.231	122.74	15	14	19	11	20	13	19	21	18	20	12	14	15	14	19	11	20	13	19	21	18	20	12	14	44.9	45.6	56.2
Hist1h2ah;H2afj;Hist2h2ac;Hist1h2ak;Hist1h2af;Hist3h2a;Hist2h2aa1;Hist1h2ab	Histone H2A type 1-H;Histone H2A.J;Histone H2A type 2-C;Histone H2A type 1-K;Histone H2A type 1-F;Histone H2A type 3;Histone H2A type 2-A;Histone H2A type 1	Q8CGP6;Q8R1M2;Q64523;Q8CGP7;Q8CGP5;Q8BFU2;Q6GSS7;P22752	Q8CGP6;Q8R1M2;Q64523;Q8CGP7;Q8CGP5;Q8BFU2;Q6GSS7;P22752	7.36948	271 / 411	65.9367	0.320256		32842	32428.7	76035.9	18739.3	111663	72197.9	81849	60942.1	372436	108575	446602	106828	13.95	14.52	1	1	1	0	1	1	1	1	1	1	0	0	1	1	1	0	1	1	1	1	1	1	0	0	21.9	27.3	27.3
Mif	Macrophage migration inhibitory factor	P34884	P34884	7.30898	49 / 411	11.9221	0.378185	+	355640	345114	2655193	904503	1424992	1577869	3176731	1905349	3667729	3795212	11897700	5415145	12.504	72.591	6	2	5	4	5	3	5	5	5	5	6	5	6	2	5	4	5	3	5	5	5	5	6	5	77.4	13.9	71.3
Ranbp1	Ran-specific GTPase-activating protein	P34022	P34022	7.16858	90 / 411	21.8978	0.699468		57678	73423.3	157140	109208	440660	475086	575812	256086	561221	961100	580122	729082	23.596	12.209	1	2	3	1	2	3	3	2	4	2	3	3	1	2	3	1	2	3	3	2	4	2	3	3	5.4	10.8	15.3
D10Jhu81e	ES1 protein homolog, mitochondrial	Q9D172	Q9D172	7.08592		0	0.460424		241862	48528.1	630061	67591	374668	769366	634932	304285	1365246	1442375	827515	630334	28.09	12.27	3	2	3	1	4	2	3	2	4	3	2	2	3	2	3	1	4	2	3	2	4	3	2	2	16.9	12	16.9
Gng3	Guanine nucleotide-binding protein G(I)/G(S)/G(O) subunit gamma-3	P63216	P63216	7.07152	0 / 411	0	0.53096		108872	30122.3	224221	33908.2	261945	102277	342144	274152	754854	911957	254820	111510	8.3047	4.752	2	1	2	1	2	1	2	2	2	2	1	0	2	1	2	1	2	1	2	2	2	2	1	0	49.3	9.3	49.3
Sfxn5	Sideroflexin-5	Q925N0	Q925N0	7.06578	0 / 411	0	1.05226		40544.1	21329.8	165202	18760.5	188368	330499	260491	199544	220946	216241	252389	108063	37.328	10.566	0	0	2	0	2	2	2	2	3	2	0	0	0	0	2	0	2	2	2	2	3	2	0	0	0	0	15.8
Hk1	Hexokinase-1	P17710;O08528;Q91W97;Q3TRM8	P17710	7.0416	37 / 411	9.00243	0.551616		4192580	1252208	8728120	4129897	16290650	30176540	16036040	14390790	34779430	51971930	23824130	18499580	108.3	323.31	30	25	32	20	41	38	32	37	41	39	23	27	30	25	32	20	41	38	32	37	41	39	23	27	34.5	30.8	34.5
Ppa1	Inorganic pyrophosphatase	Q9D819	Q9D819	6.95951	73 / 411	17.7616	0.301281	+	98895.7	57346.5	320331	118286	177999	163072	355400	277380	1232925	766613	508903	744864	32.667	25.496	3	4	4	2	3	2	2	3	7	5	3	3	3	4	4	2	3	2	2	3	7	5	3	3	19.4	19.4	19.4
Atp5f1	ATP synthase F(0) complex subunit B1, mitochondrial	Q9CQQ7	Q9CQQ7	6.8855	33 / 411	8.0292	0.868472		745880	242406	1722183	501639	4557406	9666506	2902584	2106079	4294111	5142563	4295678	2340331	28.948	76.89	8	3	9	4	11	8	9	10	11	6	3	4	8	3	9	4	11	8	9	10	11	6	3	4	31.2	10.5	33.2
Acaa2	3-ketoacyl-CoA thiolase, mitochondrial	Q8BWT1	Q8BWT1	6.82546	25 / 411	6.08273	1.24053		8072.37	38788.1	161534	51607.7	36464.2	310506	454894	646249	415451	393666	223328	96098.6	41.829	53.992	2	3	5	1	3	3	4	5	5	5	1	1	2	3	5	1	3	3	4	5	5	5	1	1	5.8	16.1	21.4
Ndufa5	NADH dehydrogenase [ubiquinone] 1 alpha subcomplex subunit 5	Q9CPP6	Q9CPP6	6.7106	13 / 411	3.16302	0.651709		99338.9	21264.3	169265	37953.5	516838	497387	103042	82845.3	646948	1049958	207608	274366	13.36	14.831	2	1	2	0	4	2	0	1	4	3	1	2	2	1	2	0	4	2	0	1	4	3	1	2	22.4	8.6	8.6
Sfxn3	Sideroflexin-3	Q91V61	Q91V61	6.64589	4 / 411	0.973236	0.730055		52504.7	2597.65	123707	25672.6	174854	240021	167906	204453	234129	285429	319749	113686	35.406	9.5281	2	1	2	1	2	2	2	1	2	2	0	1	2	1	2	1	2	2	2	1	2	2	0	1	8.7	4	8.7
Ndufs7	NADH dehydrogenase [ubiquinone] iron-sulfur protein 7, mitochondrial	Q9DC70	Q9DC70	6.53939	17 / 411	4.13625	1.35924		84684.6	9731.65	200355	26570.3	575448	1021539	413454	253233	825466	517588	209951	67760.7	24.683	9.9369	2	1	3	0	2	3	3	3	2	2	1	1	2	1	3	0	2	3	3	3	2	2	1	1	8	4	14.3
Hnrnpd	Heterogeneous nuclear ribonucleoprotein D0	Q60668	Q60668	6.49473	216 / 411	52.5547	0.494667		96800.5	109429	749177	395280	298410	682011	939483	1113052	649997	1697974	1579976	2070134	38.354	50.287	3	2	3	3	3	4	4	4	3	4	5	3	2	1	2	2	2	3	3	3	2	3	4	2	11.5	6.2	9.6
Wdr1	WD repeat-containing protein 1	O88342	O88342	6.48054	24 / 411	5.83942	0.337038	+	182688	102474	609956	362882	370024	628140	563488	637531	1686807	1848780	1413871	2802001	66.406	46.139	5	3	8	5	5	5	5	5	7	7	5	5	5	3	8	5	5	5	5	5	7	7	5	5	11.4	9.6	21.1
Gnb1	Guanine nucleotide-binding protein G(I)/G(S)/G(T) subunit beta-1	P62874	P62874	6.44763	59 / 411	14.3552	0.524989	+	2644984	1819260	8015020	4295581	9778475	15382580	13714890	9107272	32764100	23009720	21740510	20490040	37.377	316.41	15	13	15	10	16	12	13	16	16	15	11	13	9	7	9	6	9	5	7	9	9	9	6	6	60.3	52.9	66.5
Rps15	40S ribosomal protein S15	P62843	P62843	6.2839	126 / 411	30.6569	0.196994		125140	62363	161003	180874	270564	185833	146711	168382	1702434	1029171	85035	768929	17.04	42.86	2	2	0	0	4	0	2	2	5	4	1	3	2	2	0	0	4	0	2	2	5	4	1	3	13.8	13.8	0
Sdhb	Succinate dehydrogenase [ubiquinone] iron-sulfur subunit, mitochondrial	Q9CQA3	Q9CQA3	6.25835	18 / 411	4.37956	0.373965		428424	109922	396512	276847	478908	1327700	984325	591606	2445847	2580241	1768269	645162	31.814	36.431	5	2	5	3	5	5	3	5	6	7	2	3	5	2	5	3	5	5	3	5	6	7	2	3	19.5	8.5	20.6
Atp5c1	ATP synthase subunit gamma, mitochondrial	Q91VR2	Q91VR2	6.20227	68 / 411	16.545	0.95343		3358390	1426281	4636773	1500605	22348130	19779380	8953941	6336250	24530460	23497060	6639738	5213201	32.886	65.086	10	8	9	7	12	12	10	11	12	11	8	9	10	8	9	7	12	12	10	11	12	11	8	9	31.5	24.5	27.9
Aco2	Aconitate hydratase, mitochondrial	Q99KI0	Q99KI0	6.15509	27 / 411	6.56934	0.530996		13438890	6428415	19566000	13046330	39057830	65855440	47504480	36973980	96962650	167777700	66056260	55572550	85.462	323.31	37	31	34	23	39	33	32	36	40	35	24	32	37	31	34	23	39	33	32	36	40	35	24	32	56.3	42.4	51.3
Pygb	Glycogen phosphorylase, brain form	Q8CI94;Q9ET01	Q8CI94	6.10932	19 / 411	4.62287	0.365696	+	800699	318353	1995879	1796304	3087673	3910222	2654477	2714432	12003650	10441990	4652124	5423936	96.729	125.76	15	10	19	9	19	17	17	17	27	26	11	15	11	8	15	7	12	12	13	12	19	19	8	10	23.4	15.3	25.5
Bcan	Brevican core protein	Q61361	Q61361	6.10142	1 / 411	0.243309	0.447807	+	13607.8	10730.5	299232	36912.4	66031.9	110102	63024.7	72002.2	159254	133572	148991	170034	95.814	7.8865	2	1	2	2	0	2	0	2	2	3	2	0	2	1	2	2	0	2	0	2	2	3	2	0	2	1.1	2.3
Esd	S-formylglutathione hydrolase	Q9R0P3	Q9R0P3	6.00045	15 / 411	3.64964	0.271153	+	388588	134948	1145462	243350	418231	552547	611822	475642	2342619	3108159	1353994	1449300	31.319	24.148	5	3	4	2	5	3	4	3	6	6	3	4	5	3	4	2	5	3	4	3	6	6	3	4	31.9	15.2	18.8
Hint1	Histidine triad nucleotide-binding protein 1	P70349	P70349	5.94582	27 / 411	6.56934	0.482638		496980	96609.4	1165048	351883	774036	1896473	1403238	1032724	2329740	2941781	2717445	1271867	13.777	18.876	2	2	2	2	4	2	2	3	4	2	2	2	2	2	2	2	4	2	2	3	4	2	2	2	16.7	16.7	16.7
Cct8	T-complex protein 1 subunit theta	P42932	P42932	5.90522	183 / 411	44.5255	0.913217		16922	43701.1	294827	44914.5	69958	356671	234009	243873	353836	443897	169459	124484	59.555	6.3037	2	2	3	0	1	2	3	3	3	3	1	1	2	2	3	0	1	2	3	3	3	3	1	1	4.9	4.2	6.9
Atp5h	ATP synthase subunit d, mitochondrial	Q9DCX2	Q9DCX2	5.90157	28 / 411	6.81265	0.761657		1261218	416359	2418496	853083	5118409	13273950	4385315	3898247	6715147	6087347	6390352	5723860	18.749	104.43	9	6	8	6	14	8	11	10	13	7	5	7	9	6	8	6	14	8	11	10	13	7	5	7	66.5	47.2	61.5
Cfl1	Cofilin-1	P18760	P18760	5.81476	196 / 411	47.6886	0.699014		4796410	1975661	8227774	6293854	22855760	34404290	22221730	12085070	31807570	32679650	34011600	16878200	18.559	241.55	12	9	13	11	15	13	14	15	15	15	12	14	10	7	11	9	13	11	12	13	13	13	10	12	79.5	69.9	80.1
Atp6v1d	V-type proton ATPase subunit D	P57746	P57746	5.7646	1 / 411	0.243309	23.2303	+	26989.2	14887.6	152859	85925	4708449	8275633	6845091	10985300	858879	275568	375337	130923	28.369	93.728	1	2	4	2	12	11	12	10	9	6	2	3	1	2	4	2	12	11	12	10	9	6	2	3	4.5	10.9	23.1
Cnp	2,3-cyclic-nucleotide 3-phosphodiesterase	P16330	P16330	5.76438	26 / 411	6.32603	0.644659		10725160	3644027	18213580	7584246	33000370	49165000	35038440	26667890	78652360	73909450	31632950	27335660	47.123	286.69	25	24	27	20	26	24	24	24	27	27	19	20	25	24	27	20	26	24	24	24	27	27	19	20	63.1	65	66.7
Actg1	Actin, cytoplasmic 2;Actin, cytoplasmic 2, N-terminally processed	P63260	P63260	5.64315	363 / 411	88.3212	0.372852	+	32091930	16949480	73298930	42822670	67951740	106071000	86411810	71212750	270837000	241793700	174311700	180960400	41.792	323.31	20	20	19	19	19	18	19	19	20	19	20	19	1	1	1	1	1	1	1	1	1	1	1	1	70.4	70.4	69.9
Gnb2	Guanine nucleotide-binding protein G(I)/G(S)/G(T) subunit beta-2	P62880;Q61011	P62880	5.59146	63 / 411	15.3285	0.525858	+	557400	372380	1189300	992200	1330054	3367451	2281057	2275247	5379993	4310897	3614083	4353624	37.331	93.52	7	6	8	5	9	7	8	7	9	8	5	4	4	3	5	2	6	4	5	5	6	5	3	3	43.8	42.1	47.9
Rap1a;Rap1b	Ras-related protein Rap-1A;Ras-related protein Rap-1b	P62835;Q99JI6	P62835;Q99JI6	5.58861	47 / 411	11.4355	1.3256		105948	10828.3	468268	53598.4	491877	628768	628940	553188	1155532	696140	195502	180394	20.987	15.457	3	1	3	0	4	2	3	3	3	3	0	0	3	1	3	0	4	2	3	3	3	3	0	0	20.7	6.5	20.7
Actr1b	Beta-centractin	Q8R5C5	Q8R5C5	5.58056	44 / 411	10.7056	0.913737		159874	72090.3	296537	147208	631776	1272236	427317	934089	1598315	1396427	317265	189624	42.281	79.366	3	3	3	2	5	2	2	2	5	4	1	1	1	1	2	1	1	1	1	1	2	3	0	0	13	13	12.8
Ran;Rasl2-9	GTP-binding nuclear protein Ran;GTP-binding nuclear protein Ran, testis-specific isoform	P62827;Q61820	P62827;Q61820	5.54599	154 / 411	37.4696	0.639754		313715	247493	895042	639644	1938866	1840972	1541613	1525295	3075825	3815386	1851414	2211497	24.423	28.643	4	5	6	5	5	3	4	5	5	7	3	4	4	5	6	5	5	3	4	5	5	7	3	4	22.2	27.3	31
Rab2a;Rab2b	Ras-related protein Rab-2A;Ras-related protein Rab-2B	P53994;P59279	P53994;P59279	5.52339	35 / 411	8.51582	0.534451		190980	42254.4	280888	36052.6	198861	344926	343579	363706	797377	532481	166596	755764	23.547	41.512	3	2	4	1	4	3	3	4	5	4	1	2	3	2	4	1	4	3	3	4	5	4	1	2	17.5	12.7	24.5
Rac1;Rac3	Ras-related C3 botulinum toxin substrate 1;Ras-related C3 botulinum toxin substrate 3	P63001;P60764;Q05144	P63001;P60764	5.5117	15 / 411	3.64964	1.11842		515906	114320	1271168	43547.3	2504296	3146132	1380677	1280794	3894646	1932175	1541438	917340	21.45	9.0317	5	4	5	1	5	5	4	5	5	5	2	4	5	4	5	1	5	5	4	5	5	5	2	4	28.6	21.4	28.6
Ndufa8	NADH dehydrogenase [ubiquinone] 1 alpha subcomplex subunit 8	Q9DCJ5	Q9DCJ5	5.50173	4 / 411	0.973236	9.22702	+	97826	18686.3	89589.2	30337.1	3936103	4323322	2151898	934210	1247301	411210	162947	248591	19.992	34.022	3	1	1	0	8	3	3	4	7	3	0	1	3	1	1	0	8	3	3	4	7	3	0	1	27.9	10.5	10.5
Uqcrc2	Cytochrome b-c1 complex subunit 2, mitochondrial	Q9DB77	Q9DB77	5.48687	38 / 411	9.24574	1.10434		1723128	475132	3683030	1925099	11477860	15451140	10628120	8721049	12604080	13856380	7325573	7413287	48.234	149.12	16	13	15	8	18	17	16	17	18	17	10	13	16	13	15	8	18	17	16	17	18	17	10	13	44.6	33.1	43.5
Prkcg	Protein kinase C gamma type	P63318	P63318	5.45025	0 / 411	0	0.375643	+	260378	90391.1	450474	225536	395927	848235	519326	475509	1649229	1732881	999126	683513	78.357	17.27	4	4	4	3	4	4	3	2	7	5	3	4	3	3	3	2	3	3	2	2	6	4	2	4	6.6	9.2	9.2
Rps3a	40S ribosomal protein S3a	P97351	P97351	5.37838	203 / 411	49.3917	0.468586		1156582	709441	1745396	570672	2803765	2606249	2096564	1194395	7301555	9301590	2734622	2234122	29.885	77.101	9	10	9	5	9	4	8	9	13	11	5	4	9	10	9	5	9	4	8	9	13	11	5	4	30.7	39.8	30.7
Srsf3	Serine/arginine-rich splicing factor 3	P84104;Q8BL97	P84104	5.30925	197 / 411	47.9319	0.274958	+	157298	211096	254224	23251.5	356827	180960	364691	90934.6	1452697	1101320	854571	742974	19.329	11.46	3	4	3	1	2	1	2	1	5	5	3	4	3	4	3	1	2	1	2	1	5	5	3	4	18.9	23.2	18.3
Arpc4	Actin-related protein 2/3 complex subunit 4	P59999	P59999	5.29819	39 / 411	9.48905	0.719353		453447	157011	624030	20876.7	795284	1239292	1087326	1668950	3343841	2058951	1175371	231474	19.667	15.632	6	4	5	1	6	3	4	5	6	5	2	1	6	4	5	1	6	3	4	5	6	5	2	1	35.1	23.2	28
Pygm	Glycogen phosphorylase, muscle form	Q9WUB3	Q9WUB3	5.20236	15 / 411	3.64964	0.534321		166476	53140.5	372728	252969	537257	1080279	628688	429608	1151781	1259245	1030324	193098	97.285	16.746	2	3	5	4	5	3	5	5	8	6	3	1	2	3	5	4	5	3	5	5	8	6	3	1	10	7.2	11.8
Rab6b;Rab6a	Ras-related protein Rab-6B;Ras-related protein Rab-6A	P61294;P35279;Q8BHD0	P61294;P35279	5.17663	34 / 411	8.27251	0.559943		535802	214958	1401334	1005636	1293487	2548714	1919325	2647685	2201892	5093601	4172397	3807057	23.461	40.04	5	2	5	2	4	4	5	3	5	3	2	2	5	2	5	2	4	4	5	3	5	3	2	2	32.7	10.6	32.7
Pfkm	ATP-dependent 6-phosphofructokinase, muscle type	P47857	P47857	5.14302	30 / 411	7.29927	1.01126		1955633	517520	2609493	1671722	11494890	14116280	7370747	7150531	14111410	14269840	3860652	4544158	85.268	323.31	22	14	21	9	31	21	20	22	28	24	8	16	20	13	18	8	28	18	17	19	25	21	7	13	41	25.4	36
Sdha	Succinate dehydrogenase [ubiquinone] flavoprotein subunit, mitochondrial	Q8K2B3	Q8K2B3	5.11152	44 / 411	10.7056	0.319115	+	1027635	483236	1929448	925695	1583185	3385441	1603013	901985	6555090	6858036	3429390	3219171	72.585	120.82	8	8	10	5	12	9	8	7	14	13	6	9	8	8	10	5	12	9	8	7	14	13	6	9	14.8	19.9	24.8
Nap1l1	Nucleosome assembly protein 1-like 1	P28656;Q78ZA7	P28656	5.10666	152 / 411	36.983	0.252523	+	101668	7075.53	116629	54066.6	80938.8	119889	73942.4	125927	723147	327930	121053	467356	45.345	22.968	1	0	2	0	2	0	1	2	3	3	1	2	1	0	2	0	2	0	1	2	3	3	1	2	2.6	0	5.4
Rab10	Ras-related protein Rab-10	P61027	P61027	5.08984	56 / 411	13.6253	0.702584		243362	27341.3	423219	61397.4	553360	621911	536473	274394	2662723	1094500	456678	419618	22.541	25.222	5	2	3	1	6	3	3	3	6	4	1	2	5	2	3	1	6	3	3	3	6	4	1	2	35.5	23	26.5
Oxr1	Oxidation resistance protein 1	Q4KMM3	Q4KMM3	5.06197	0 / 411	0	0.315412	+	37334.2	53264.2	361152	98201	147099	94732	62243.8	228092	449564	809001	211872	317149	95.911	15.092	1	2	3	1	2	1	1	0	4	4	1	2	1	2	3	1	2	1	1	0	4	4	1	2	2.5	4.4	6.9
Suclg1	Succinyl-CoA ligase [ADP/GDP-forming] subunit alpha, mitochondrial	Q9WUM5	Q9WUM5	4.99764	20 / 411	4.86618	1.08273		663398	289497	1988728	801540	4437143	4079096	3847821	2944182	5911287	5111281	2209953	2003940	36.154	31.934	6	5	7	4	7	5	7	6	8	7	4	6	6	5	7	4	7	5	7	6	8	7	4	6	26.6	24.6	29.8
Npepps	Puromycin-sensitive aminopeptidase	Q11011	Q11011	4.98565	34 / 411	8.27251	0.217107	+	90242.5	46162.6	398450	184003	155036	141812	136070	206049	717087	845451	650206	435138	103.32	40.812	5	3	4	3	4	1	1	3	7	6	1	2	5	3	4	3	4	1	1	3	7	6	1	2	8.6	4.1	5
Ndufa2	NADH dehydrogenase [ubiquinone] 1 alpha subcomplex subunit 2	Q9CQ75	Q9CQ75	4.96257	1 / 411	0.243309	1.4561		26934.1	8253.47	508903	297629	448995	1201105	2177641	1144190	553720	885345	1117729	725323	10.916	14.318	1	1	3	2	2	4	5	4	2	4	4	3	1	1	3	2	2	4	5	4	2	4	4	3	14.1	14.1	33.3
Ndufv1	NADH dehydrogenase [ubiquinone] flavoprotein 1, mitochondrial	Q91YT0	Q91YT0	4.92187	6 / 411	1.45985	0.544524		166432	9058.14	206013	129303	157365	367108	593432	425484	427365	840532	726299	729269	50.834	61.907	3	1	2	2	4	2	6	6	5	4	3	3	3	1	2	2	4	2	6	6	5	4	3	3	10.8	3.2	5.4
Tceb1	Transcription elongation factor B polypeptide 1	P83940	P83940	4.89683	46 / 411	11.1922	1.37479		19224.3	24685.4	57587.3	85890.2	245160	101088	663294	308711	285516	110982	411260	117359	12.473	16.926	1	2	0	0	3	1	4	3	2	1	0	0	1	2	0	0	3	1	4	3	2	1	0	0	10.7	23.2	0
Pdhb	Pyruvate dehydrogenase E1 component subunit beta, mitochondrial	Q9D051	Q9D051	4.80561	52 / 411	12.6521	0.47374	+	696570	479474	2557882	2004306	1675058	3441112	2707737	4729943	6028346	7562088	6951015	4644196	38.937	63.285	9	8	10	9	10	8	8	9	13	9	7	9	9	8	10	9	10	8	8	9	13	9	7	9	30.9	25.6	34.5
Uqcr10	Cytochrome b-c1 complex subunit 9	Q8R1I1	Q8R1I1	4.79746	1 / 411	0.243309	1.61342		114658	83516.7	262763	334106	599762	1417907	1503445	1713448	762280	659509	1307691	1048381	7.4454	5.5511	2	2	2	2	2	2	2	2	2	2	2	2	2	2	2	2	2	2	2	2	2	2	2	2	37.5	37.5	37.5
Hadhb	Trifunctional enzyme subunit beta, mitochondrial;3-ketoacyl-CoA thiolase	Q99JY0	Q99JY0	4.7957	47 / 411	11.4355	2.73431	+	218099	83345	929644	258728	2486468	4326719	3552668	2699919	2022329	1227668	1059050	822370	51.386	50.652	5	2	7	2	11	8	11	16	8	7	3	5	5	2	7	2	11	8	11	16	8	7	3	5	10.5	4.2	21.3
Arpc1a	Actin-related protein 2/3 complex subunit 1A	Q9R0Q6;Q9WV32	Q9R0Q6	4.77704	21 / 411	5.10949	0.259317	+	992882	454885	961936	383175	680596	863681	981055	891429	5723777	4825222	1670581	1942982	41.626	32.902	10	8	8	2	8	5	9	8	13	11	2	7	10	8	8	2	8	5	9	8	13	11	2	7	33.5	24.9	23.2
Tcp1	T-complex protein 1 subunit alpha	P11983	P11983	4.6415	184 / 411	44.7689	0.449913		153436	41610.7	212822	74583	207287	516939	83215.1	268880	755329	1056484	261462	303023	60.448	6.4746	5	3	4	1	4	2	2	5	5	5	0	0	5	3	4	1	4	2	2	5	5	5	0	0	10.6	6.7	8.8
Dpysl4	Dihydropyrimidinase-related protein 4	O35098	O35098	4.6165	9 / 411	2.18978	0.457548	+	146454	80560.4	564544	268749	244854	492822	550616	384202	1141231	860207	1055993	860796	61.961	42.564	5	2	3	3	4	3	3	4	5	5	3	3	5	2	3	3	4	3	3	4	5	5	3	3	16.1	5.6	10.3
Prkcb	Protein kinase C beta type	P68404	P68404	4.57499	1 / 411	0.243309	0.337782		107973	60714.4	174073	47673.6	139024	305584	121538	121657	571601	866600	157420	200144	76.75	26.945	3	2	3	1	4	2	1	0	5	3	1	1	1	1	1	0	2	1	1	0	3	2	0	0	5.8	4.5	5.1
Cct6a	T-complex protein 1 subunit zeta	P80317;Q61390	P80317	4.55058	177 / 411	43.0657	0.390077		208413	62436.1	452547	41238.3	307961	73210.3	172817	418906	938147	921659	256510	310862	58.004	13.553	5	5	3	2	5	1	2	4	7	5	2	2	5	5	3	2	5	1	2	4	7	5	2	2	8.5	11.5	5.5
Rps10	40S ribosomal protein S10	P63325	P63325	4.42271	177 / 411	43.0657	6.37561	+	67200.8	44362.5	117738	167514	2319984	3517485	2385509	2829305	555293	389540	428392	238427	18.916	26.04	4	2	2	3	7	6	7	7	6	4	2	2	4	2	2	3	7	6	7	7	6	4	2	2	23.6	13.9	14.5
Ndufa9	NADH dehydrogenase [ubiquinone] 1 alpha subcomplex subunit 9, mitochondrial	Q9DC69	Q9DC69	4.41869	17 / 411	4.13625	4.22102	+	133857	29313.3	118733	95728.9	2422192	1858964	1861034	2138969	940684	543429	404210	246393	42.525	92.07	3	2	5	0	12	5	7	10	9	9	1	2	3	2	5	0	12	5	7	10	9	9	1	2	9.5	10.9	19.1
Stxbp1	Syntaxin-binding protein 1	O08599	O08599	4.37737	2 / 411	0.486618	0.605653		8027247	3007064	20029260	12998690	27985390	41989200	27757930	22025740	57146800	60297720	34891530	31679360	67.568	323.31	31	26	32	26	37	28	30	32	37	33	26	26	31	26	32	26	37	28	30	32	37	33	26	26	66.5	52.7	65.8
Arf1;Arf3;Arf2	ADP-ribosylation factor 1;ADP-ribosylation factor 3;ADP-ribosylation factor 2	P84078;P61205;Q8BSL7;P61750	P84078;P61205;Q8BSL7	4.28541	99 / 411	24.0876	0.476469	+	1370601	773466	3472343	4169535	4862441	7719457	4823684	5026198	11650020	9943756	10810250	8328779	20.697	102.93	9	6	9	7	9	5	8	8	9	8	6	7	4	2	4	3	4	2	4	4	5	4	3	3	50.8	45.9	58.6
Idh3a	Isocitrate dehydrogenase [NAD] subunit alpha, mitochondrial	Q9D6R2	Q9D6R2	4.28263	32 / 411	7.78589	0.374299	+	2402603	907598	5611653	2191913	2343493	4158014	4059685	3305251	10663390	12199390	9013207	5899818	39.638	64.21	9	6	10	8	11	9	8	9	12	11	7	8	9	6	10	8	11	9	8	9	12	11	7	8	25.1	16.1	30.1
Eno1	Alpha-enolase	P17182	P17182	4.24866	223 / 411	54.2579	0.537067	+	9585099	4077753	27704360	9513440	19110430	28348650	23032480	20546870	47185750	49036470	33957460	27303880	47.14	323.31	19	19	20	18	21	16	21	21	24	23	18	21	15	15	16	16	17	14	18	18	20	19	16	18	64.1	59.9	60.8
Rps20	40S ribosomal protein S20	P60867	P60867	4.24547	179 / 411	43.5523	0.828163		240020	74875	415280	62748.6	626722	754329	480430	359812	879922	812061	266912	524816	13.373	5.4997	2	3	3	0	3	2	3	3	2	3	0	2	2	3	3	0	3	2	3	3	2	3	0	2	19.3	25.2	25.2
Nptn	Neuroplastin	P97300	P97300	4.22085	0 / 411	0	2.26108		634217	108112	1589737	494634	4083056	8401738	6690335	3884706	4766308	2719641	2045072	1069735	44.373	119.53	7	4	8	3	10	8	8	9	9	7	4	4	7	4	8	3	10	8	8	9	9	7	4	4	22.4	11.6	24.7
Syn1	Synapsin-1	O88935	O88935	4.21066	0 / 411	0	0.791629		5509434	1822139	11414200	5963637	13294850	25198590	21013010	17230000	21054780	27538680	27254470	15904940	74.096	241.88	28	23	28	23	31	27	30	27	32	28	23	27	27	22	27	22	30	26	29	26	31	27	22	26	62.7	51.4	61.9
Slc25a11	Mitochondrial 2-oxoglutarate/malate carrier protein	Q9CR62	Q9CR62	4.09893	55 / 411	13.382	0.773577		71131.8	18058.6	192582	77790.5	474092	177172	222809	249399	285384	289033	321389	373488	34.155	48.116	3	1	1	2	4	1	2	3	4	3	0	2	3	1	1	2	4	1	2	3	4	3	0	2	12.7	2.5	5.1
Gapdh	Glyceraldehyde-3-phosphate dehydrogenase	P16858	P16858	4.08209	248 / 411	60.3406	0.569323	+	23637990	12636950	45692000	33866180	47386550	90254650	70467450	63173870	121061300	129984300	113676200	84157340	35.81	245.67	17	17	17	16	19	15	15	18	19	17	15	16	15	15	15	14	17	13	13	16	17	15	13	14	66.1	74.5	66.1
Ppp3ca	Serine/threonine-protein phosphatase 2B catalytic subunit alpha isoform	P63328;P48455	P63328	4.07395	7 / 411	1.70316	0.348557	+	3067524	753117	6968627	2662822	2593672	6252725	4595694	3541409	11624840	13187260	11720300	6368036	58.643	122.53	13	12	14	11	13	12	11	13	14	13	10	13	10	7	9	6	8	7	7	7	9	8	6	7	30.3	25.9	29.4
Dld	Dihydrolipoyl dehydrogenase, mitochondrial	O08749	O08749	4.05534	84 / 411	20.438	0.593399	+	949710	345544	1884162	599313	1273047	2063988	2076444	1663630	2568207	3804054	3713604	2198594	54.272	93.786	8	6	8	6	8	5	6	8	11	9	6	5	8	6	8	6	8	5	6	8	11	9	6	5	20.2	15.5	22.2
Hadha	Trifunctional enzyme subunit alpha, mitochondrial;Long-chain enoyl-CoA hydratase;Long chain 3-hydroxyacyl-CoA dehydrogenase	Q8BMS1	Q8BMS1	4.04048	72 / 411	17.5182	2.36131		436685	106842	654819	149273	3125718	5491008	2464808	1082701	1495730	3630644	871818	550584	82.669	74.805	10	7	8	3	17	11	15	7	11	12	4	5	10	7	8	3	17	11	15	7	11	12	4	5	14.9	10.6	12.7
Rab1A	Ras-related protein Rab-1A	P62821;Q9DD03;P61028;P55258;Q8K386	P62821	4.03805	69 / 411	16.7883	0.619623	+	349728	166786	2247916	1620423	1448727	2608455	2321002	2921931	3656555	3418932	5002452	4299019	22.677	32.034	7	6	7	4	8	6	6	7	9	8	6	8	3	2	4	1	5	3	3	4	5	4	3	4	38	33.7	40
Impa1	Inositol monophosphatase 1	O55023	O55023	3.98524	9 / 411	2.18978	0.417873		184612	52956.3	450205	145376	245831	379498	303707	179205	914015	1020987	365249	401068	30.436	20.279	4	4	4	2	4	2	2	3	4	4	1	2	4	4	4	2	4	2	2	3	4	4	1	2	16.6	16.6	16.6
Cct2	T-complex protein 1 subunit beta	P80314	P80314	3.97322	180 / 411	43.7956	0.729172		93616.5	65894.9	263861	27858.4	172730	313951	289400	100614	478582	455389	167521	178385	57.477	15.466	6	3	5	1	6	3	3	2	6	3	1	1	6	3	5	1	6	3	3	2	6	3	1	1	17.9	7.5	13.8
Gnaq	Guanine nucleotide-binding protein G(q) subunit alpha	P21279;P21278;P30677	P21279	3.96405	12 / 411	2.91971	0.178278	+	160146	68833.5	340820	240065	195828	87001.7	429181	67519.7	869410	811903	774555	474442	42.158	15.914	4	3	5	3	4	2	2	2	8	6	4	3	4	3	5	3	4	2	2	2	8	6	4	3	14.5	9.2	14.5
Rhob	Rho-related GTP-binding protein RhoB	P62746	P62746	3.95801	26 / 411	6.32603	0.412489		243071	117650	642735	298142	428952	72460.3	530570	454650	1011808	1268334	1130317	958646	22.123	89.244	5	4	4	2	7	2	5	4	7	3	3	2	3	2	3	1	5	1	3	3	5	2	2	1	29.1	23	24.5
Hprt1	Hypoxanthine-guanine phosphoribosyltransferase	P00493	P00493	3.88043	46 / 411	11.1922	0.679155		105163	75809.1	263271	35745.7	198554	237814	246318	239121	302184	409102	400064	131837	24.57	21.429	4	5	4	1	2	2	2	2	3	3	2	1	4	5	4	1	2	2	2	2	3	3	2	1	31.2	37.2	29.8
Gda	Guanine deaminase	Q9R111	Q9R111	3.87855	0 / 411	0	0.149427	+	1474036	356071	1555954	1109636	365935	1645675	834114	663276	2965590	4863984	9444240	5156915	51.012	58.797	10	10	11	8	8	9	9	12	14	12	7	11	10	10	11	8	8	9	9	12	14	12	7	11	22	22.9	27.8
Cd47	Leukocyte surface antigen CD47	Q61735	Q61735	3.87675	0 / 411	0	0.418635		38877.8	39308.5	175876	57992.4	105868	85063.9	72850.1	64639.4	90945.2	158821	414221	218390	33.097	5.6632	2	0	2	2	0	0	0	2	2	0	0	1	2	0	2	2	0	0	0	2	2	0	0	1	8.9	0	8.9
Rps29	40S ribosomal protein S29	P62274	P62274	3.87649	63 / 411	15.3285	1.7829		165951	19436	144310	50600.1	627040	29475	720061	987670	1147597	547555	208010	174816	6.6767	11.649	2	1	2	1	2	1	2	2	2	2	1	1	2	1	2	1	2	1	2	2	2	2	1	1	33.9	14.3	33.9
Pc	Pyruvate carboxylase, mitochondrial	Q05920	Q05920	3.85022	106 / 411	25.7908	0.416632	+	151227	41595.5	523836	166525	235167	296046	274546	223583	695380	623718	599696	297272	129.68	7.6864	4	2	3	4	4	4	2	3	5	4	2	5	4	2	3	4	4	4	2	3	5	4	2	5	3.8	2.2	3.1
Crmp1	Dihydropyrimidinase-related protein 1	P97427	P97427	3.81333	44 / 411	10.7056	0.42327	+	745944	230858	3207352	1882655	1542871	1989140	2762182	2253603	3759024	5806719	5589699	4434024	62.167	107.79	13	5	12	9	15	9	13	12	17	12	7	13	12	4	11	7	14	7	11	10	15	11	5	11	45.3	15.2	35.3
Tubb4a	Tubulin beta-4A chain	Q9D6F9	Q9D6F9	3.80347	366 / 411	89.0511	0.394791	+	837414	568442	1692336	1282402	1788848	1047490	1810435	1394217	6554717	3293129	4769529	1953829	49.585	150.81	3	3	4	4	2	4	4	3	3	3	3	3	3	3	4	4	2	4	4	3	3	3	3	3	65.3	65.3	71.8
Slc25a12	Calcium-binding mitochondrial carrier protein Aralar1	Q8BH59;Q9QXX4	Q8BH59	3.80069	20 / 411	4.86618	0.980438		166913	59553.1	343535	15668.3	406557	562153	437333	73601.1	472634	782775	388093	238191	74.569	22.373	4	4	3	1	6	4	3	2	6	2	1	2	4	4	3	1	6	4	3	2	6	2	1	2	9.6	7.1	5.9
Rpl11	60S ribosomal protein L11	Q9CXW4	Q9CXW4	3.79065	209 / 411	50.8516	0.400885	+	107264	45422.8	152870	122127	132767	169382	182553	179205	314155	462847	487822	406697	20.252	30.809	2	2	2	2	2	2	2	2	2	2	2	2	2	2	2	2	2	2	2	2	2	2	2	2	12.9	12.9	12.9
Hnrnpa3	Heterogeneous nuclear ribonucleoprotein A3	Q8BG05	Q8BG05	3.76967	183 / 411	44.5255	0.187337	+	691568	363949	1396878	1085637	430757	881196	620507	634556	3903925	4483166	2795555	1973836	39.652	49.104	7	5	5	4	6	5	4	6	8	7	4	5	7	5	5	4	6	5	4	6	8	7	4	5	29.8	21.4	20.1
Acat1	Acetyl-CoA acetyltransferase, mitochondrial	Q8QZT1	Q8QZT1	3.75634	63 / 411	15.3285	0.518358		1184686	432845	2535187	1473123	1310179	3913278	3016653	2158437	3465061	6379074	6529868	3604549	44.816	123.68	10	7	11	7	12	8	10	11	11	11	8	9	10	7	11	7	12	8	10	11	11	11	8	9	31.1	23.3	34
Syn2	Synapsin-2	Q64332	Q64332	3.73863		0	0.529964	+	2817290	1023856	6205890	3467292	4816897	8537685	6763277	5688599	15664560	12454170	11041530	8045681	63.372	135.5	19	12	16	10	16	14	15	13	16	17	8	13	18	11	15	10	16	14	15	12	16	16	8	13	51.2	35.3	46.1
Rps3	40S ribosomal protein S3	P62908	P62908	3.725	266 / 411	64.7202	0.928691		301023	135334	500146	295333	1237500	1241669	825518	703929	929774	1549888	726822	1291651	26.674	47.568	5	6	7	4	8	6	7	6	5	5	1	4	5	6	7	4	8	6	7	6	5	5	1	4	25.1	30.5	34.2
Rpl37a	60S ribosomal protein L37a	P61514	P61514	3.71921	98 / 411	23.8443	0.521135		1377947	1427517	2228743	1345731	3214752	2384087	3053492	1828082	10787260	7712143	2441470	2721972	10.275	97.756	3	4	3	4	5	4	5	5	5	4	3	3	3	4	3	4	5	4	5	5	5	4	3	3	38	42.4	29.3
Auh	Methylglutaconyl-CoA hydratase, mitochondrial	Q9JLZ3	Q9JLZ3	3.70055	0 / 411	0	1.15504		456890	176339	699920	629995	1910361	4384933	2630508	2015147	2480889	3036078	1041899	1541185	33.395	44.775	9	5	5	3	9	6	5	9	10	6	2	3	9	5	5	3	9	6	5	9	10	6	2	3	32.8	19.7	16.9
Nsf	Vesicle-fusing ATPase	P46460	P46460	3.69725	31 / 411	7.54258	0.518056		4309182	1424715	8572147	4050753	6181929	14090310	8906303	7106153	18758200	17899360	13009400	8851976	82.613	181.06	25	23	22	16	22	20	15	22	28	22	17	19	25	23	22	16	22	20	15	22	28	22	17	19	38.8	34.3	36.2
Dpysl2	Dihydropyrimidinase-related protein 2	O08553	O08553	3.6397	59 / 411	14.3552	0.495445	+	18849270	7567019	37564050	31168130	23898270	38610040	54961060	51584820	62315820	83171370	108954200	98876870	62.277	323.31	27	26	28	26	28	28	29	27	30	28	26	29	23	22	24	22	24	24	25	24	26	24	22	25	70.1	67.7	74.1
Ywhaq	14-3-3 protein theta	P68254	P68254	3.63666	153 / 411	37.2263	0.346382	+	1529425	753319	5851872	1352389	1441004	3537511	1958531	1671611	5461822	5018349	6114602	2488237	27.778	156.45	10	7	9	6	9	6	8	8	10	9	6	6	10	7	9	6	9	6	8	8	10	9	6	6	56.7	53.5	56.7
Atp5a1	ATP synthase subunit alpha, mitochondrial	Q03265	Q03265	3.63532	210 / 411	51.0949	1.08661		13476860	4881590	26051390	18943200	75408330	96145680	52656020	40876090	73258050	65962270	51894960	34297160	59.752	323.31	28	27	33	24	35	33	32	29	35	33	21	25	27	26	32	24	34	32	32	29	34	33	21	25	56.6	52.8	65.3
Mbp	Myelin basic protein	P04370	P04370	3.60332	0 / 411	0	1.97816		95249550	36856800	125697100	27700590	650002200	441361700	500284800	338469800	433956700	281461700	180784200	194560100	27.167	109.86	8	8	9	6	12	10	11	12	10	9	8	8	8	8	9	6	12	10	11	12	10	9	8	8	25.6	25.6	27.6
Matr3	Matrin-3	Q8K310	Q8K310	3.60081	171 / 411	41.6058	0.860413		190347	98603.8	275074	231198	404967	605330	700695	913545	1059710	1503465	442602	458193	94.629	23.882	6	3	5	2	9	5	5	6	7	6	2	3	6	3	5	2	9	5	5	6	7	6	2	3	9.7	3.8	8.5
Dstn	Destrin	Q9R0P5	Q9R0P5	3.46672	42 / 411	10.219	0.366052		887296	519590	1700212	1014735	953318	1611340	1460361	741511	4421584	5429532	1102741	2172229	18.521	51.567	6	5	5	2	8	3	4	4	9	5	2	4	6	5	5	2	8	3	4	4	9	5	2	4	46.7	37.6	37.6
Park7	Protein DJ-1	Q99LX0	Q99LX0	3.37531	58 / 411	14.1119	0.310169	+	329781	122981	1591397	501266	332207	76638.8	643365	537832	1234782	1687298	1570261	1120501	20.021	15.578	5	4	5	4	6	2	2	3	4	5	4	4	5	4	5	4	6	2	2	3	4	5	4	4	27.5	23.8	24.3
Hspa12a	Heat shock 70 kDa protein 12A	Q8K0U4	Q8K0U4	3.36309	1 / 411	0.243309	0.444247		301726	134779	663016	272407	306541	693501	551238	275446	1259688	1525791	671174	551668	74.87	43.151	6	4	6	4	6	5	3	5	8	7	4	2	6	4	6	4	6	5	3	5	8	7	4	2	11.3	7.7	11.7
Tufm	Elongation factor Tu, mitochondrial	Q8BFR5	Q8BFR5	3.31492	139 / 411	33.82	0.681347		348563	196352	1001090	325673	408805	801783	1165975	721051	1258117	1690538	976916	571227	49.508	26.106	5	5	5	3	4	4	5	5	8	5	4	3	5	5	5	3	4	4	5	5	8	5	4	3	14.2	13.9	13.9
Glud1	Glutamate dehydrogenase 1, mitochondrial	P26443	P26443	3.30042	90 / 411	21.8978	0.720443	+	1804785	346983	5059907	2331518	3846504	4806865	5028298	5531768	6560778	8043320	7065123	6586433	61.336	72.768	17	10	19	10	14	12	17	17	19	18	10	9	17	10	19	10	14	12	17	17	19	18	10	9	35.3	20.6	41.6
Capza2	F-actin-capping protein subunit alpha-2	P47754	P47754	3.21079	92 / 411	22.3844	0.504955	+	416599	333425	686821	453149	546773	1162594	644371	765755	1744937	1538213	1194241	1254365	32.967	65.822	5	7	6	2	5	6	7	7	7	8	3	5	4	6	6	1	4	6	7	6	6	7	2	4	22	37.4	36.7
Pcbp2;Pcbp3	Poly(rC)-binding protein 2;Poly(rC)-binding protein 3	Q61990;P57722	Q61990;P57722	3.2025	189 / 411	45.9854	0.412804		236323	106483	258514	129224	47125.5	381484	290362	192893	691970	785269	478694	374423	38.221	4.3974	2	3	3	2	1	2	2	2	2	2	2	2	2	3	3	2	1	2	2	2	2	2	2	2	16	19.1	19.1
Sirt2	NAD-dependent protein deacetylase sirtuin-2	Q8VDQ8	Q8VDQ8	3.09508	2 / 411	0.486618	0.953678		596711	205872	1606114	873908	956510	3660560	2068011	2272827	2037292	2073166	4166515	2478516	43.256	73.617	9	8	9	5	8	5	6	10	10	10	5	5	9	8	9	5	8	5	6	10	10	10	5	5	33.4	29	35
Ywhab	14-3-3 protein beta/alpha;14-3-3 protein beta/alpha, N-terminally processed	Q9CQV8	Q9CQV8	3.09066	146 / 411	35.5231	0.372954	+	1612034	700251	3596500	1514651	1059797	2031230	2116687	1572819	4870483	4793031	7300870	2841270	28.086	128.88	5	5	6	5	4	4	7	5	5	6	6	5	5	5	6	5	4	4	7	5	5	6	6	5	48.4	48.4	57.3
Ndufa7	NADH dehydrogenase [ubiquinone] 1 alpha subcomplex subunit 7	Q9Z1P6	Q9Z1P6	3.0855	0 / 411	0	3.14761	+	344632	161212	52235.7	84545.8	1458607	1729299	928179	496186	633406	468373	289911	262712	12.575	22.909	2	2	1	1	5	4	3	4	3	1	1	1	2	2	1	1	5	4	3	4	3	1	1	1	20.4	18.6	10.6
Gpx4	Phospholipid hydroperoxide glutathione peroxidase, mitochondrial;Phospholipid hydroperoxide glutathione peroxidase, nuclear	O70325;Q91XR9	O70325;Q91XR9	3.083	8 / 411	1.94647	0.145737	+	405882	249992	625843	404342	195749	292091	168291	92471.1	1504236	1229709	1268214	1147521	22.228	12.379	5	5	4	3	3	2	1	2	5	5	3	4	5	5	4	3	3	2	1	2	5	5	3	4	26.9	26.9	20.8
Vcp	Transitional endoplasmic reticulum ATPase	Q01853	Q01853	3.06263	167 / 411	40.6326	0.454141	+	456277	148326	1417706	642697	277923	954940	673531	854995	1117120	2506794	1603528	1762222	89.321	82.107	10	8	7	6	9	10	10	7	10	9	5	7	10	8	7	6	9	10	10	7	10	9	5	7	17.9	13.5	12.7
Coro1a	Coronin-1A	O89053	O89053	3.05649	7 / 411	1.70316	0.369582	+	339017	171600	762670	399286	349548	1096114	447275	386729	1024119	1232497	1383992	931457	50.989	33.729	4	3	3	4	4	4	3	4	6	5	3	4	4	3	3	4	4	4	3	4	6	5	3	4	13.7	7.4	7.4
Ywhah	14-3-3 protein eta	P68510	P68510	3.04888	117 / 411	28.4672	0.517609	+	1278562	569603	3224763	969909	1136429	2489820	1593692	1954684	3537038	3318290	3793838	2802001	28.211	110.79	6	7	7	6	6	5	4	4	6	6	5	7	6	7	7	6	6	5	4	4	6	6	5	7	44.7	50.4	50.4
Gnao1	Guanine nucleotide-binding protein G(o) subunit alpha	P18872;Q8CGK7	P18872	3.02759	42 / 411	10.219	0.427112	+	5010116	1466622	9357378	5550867	5185416	6904287	8158278	6752342	16380530	20072020	13357130	15593790	40.084	134.56	15	11	13	10	13	11	12	12	15	14	10	11	13	10	11	8	12	10	11	11	13	12	8	9	55.6	45.2	47.7
Cand1	Cullin-associated NEDD8-dissociated protein 1	Q6ZQ38	Q6ZQ38	2.97084	88 / 411	21.4112	0.538668		101282	38949.7	242264	88844.2	114449	243754	171693	132566	258734	306101	367904	108725	136.33	16.75	4	3	3	2	3	2	2	2	3	2	0	0	4	3	3	2	3	2	2	2	3	2	0	0	4.1	2.9	2.9
Pkm	Pyruvate kinase PKM	P52480;P53657	P52480	2.93472	249 / 411	60.5839	0.910274		8686218	3263311	22664660	13404800	16666550	30324190	31356010	28689680	29807420	35023480	43610900	29751520	57.844	323.31	33	24	32	26	34	26	32	31	33	30	26	28	33	24	32	26	34	26	32	31	33	30	26	28	66.7	50.1	60.6
Rala;Ralb	Ras-related protein Ral-A;Ras-related protein Ral-B	P63321;Q9JIW9	P63321;Q9JIW9	2.91131	14 / 411	3.40633	2.66328	+	103226	9275.89	205049	110297	593856	584131	1061717	1501474	189580	415252	481601	206378	23.553	25.071	3	1	4	1	4	3	4	4	2	1	0	0	3	1	4	1	4	3	4	4	2	1	0	0	19.4	7.3	22.8
Pcbp1	Poly(rC)-binding protein 1	P60335	P60335	2.89418	194 / 411	47.2019	0.256938	+	526630	406715	951573	289763	319351	510574	374707	289339	1251071	1951465	822857	1450197	37.497	29.351	5	5	5	4	5	4	5	4	5	5	4	3	3	3	3	3	3	2	3	3	3	3	3	2	19.4	19.4	19.4
Camkv	CaM kinase-like vesicle-associated protein	Q3UHL1	Q3UHL1	2.88658	0 / 411	0	0.576165	+	737524	181194	1219353	263876	536666	1022812	829587	835889	1231466	2903701	1194122	1659156	54.819	44.155	10	7	10	5	8	7	8	7	8	10	3	5	10	7	10	5	8	7	8	7	8	10	3	5	30.1	19.1	30.1
Eif4a1;Eif4a2	Eukaryotic initiation factor 4A-I;Eukaryotic initiation factor 4A-II	P60843;P10630;Q91VC3	P60843;P10630	2.83566	190 / 411	46.2287	0.417261	+	349892	107793	423343	298295	324655	586983	442289	231418	924016	1134687	914026	787403	46.153	27.855	4	2	3	3	3	2	2	4	4	3	3	2	4	2	3	3	3	2	2	4	4	3	3	2	11.8	5.4	7.9
Bphl	Valacyclovir hydrolase	Q8R164	Q8R164	2.83274	0 / 411	0	3.30292		73779.5	11713	43956.9	48407	394837	238570	469349	645282	715893	106857	154786	104150	32.851	12.181	0	1	0	1	4	1	2	3	5	1	1	1	0	1	0	1	4	1	2	3	5	1	1	1	0	4.1	0
Atp6v1e1	V-type proton ATPase subunit E 1	P50518;Q9D593	P50518	2.81357	16 / 411	3.89294	2.09777	+	1348763	261524	2062722	745662	6334675	11629850	5682961	6027055	4092768	3029959	2862846	995070	26.157	67.769	9	5	7	5	12	7	7	8	10	7	4	4	9	5	7	5	12	7	7	8	10	7	4	4	41.6	20.4	32.3
Ddah1	N(G),N(G)-dimethylarginine dimethylaminohydrolase 1	Q9CWS0	Q9CWS0	2.74	3 / 411	0.729927	0.361523	+	273424	122482	802279	401307	229102	340784	421429	327587	476366	1069065	1243131	779699	31.381	16.535	4	4	4	4	4	3	2	2	3	4	4	3	4	4	4	4	4	3	2	2	3	4	4	3	16.1	16.1	16.1
Hsp90ab1	Heat shock protein HSP 90-beta	P11499	P11499	2.67439	277 / 411	67.3966	0.498836	+	4572198	1296087	13284800	6171093	4951360	9716399	8375609	5956805	12712420	17096920	16019280	9835900	83.28	226.44	22	18	25	20	22	17	20	22	24	19	14	18	13	11	14	11	13	10	12	13	13	10	6	10	39.1	30.2	42.1
Tubb3	Tubulin beta-3 chain	Q9ERD7	Q9ERD7	2.67156		0	0.635513		2621437	1874222	6714827	4413997	4822352	8450788	4215474	7122481	17913230	9627314	9168255	8554656	50.418	166.72	10	8	11	7	10	6	8	8	10	11	6	8	8	6	9	6	8	6	7	6	8	9	5	6	62.9	54.4	66
Atp5o	ATP synthase subunit O, mitochondrial	Q9DB20	Q9DB20	2.66386	51 / 411	12.4088	2.45812	+	10746680	7506686	9800412	6949122	79932630	65908050	46437780	47420330	37755040	24478620	20812090	21625070	23.363	140.74	12	12	12	12	13	13	13	13	13	13	12	13	12	12	12	12	13	13	13	13	13	13	12	13	62.4	62.4	62.4
Oxct1	Succinyl-CoA:3-ketoacid coenzyme A transferase 1, mitochondrial	Q9D0K2	Q9D0K2	2.6417	27 / 411	6.56934	0.909514		303600	177563	1373767	1340236	629322	1315209	3156018	2634382	1223852	1449651	4624596	2892876	55.988	119.48	6	7	9	6	9	7	9	9	9	8	8	7	6	7	9	6	9	7	9	9	9	8	8	7	17.3	19.6	26.3
Tppp	Tubulin polymerization-promoting protein	Q7TQD2	Q7TQD2	2.62206	2 / 411	0.486618	0.769039		4827174	4743495	5412468	4075425	11811720	11240180	6760470	8058775	12610140	10437450	14756310	12484750	23.574	224.57	8	8	9	7	7	7	7	7	7	8	8	8	8	8	9	7	7	7	7	7	7	8	8	8	40.4	40.4	44
Ckmt1	Creatine kinase U-type, mitochondrial	P30275;Q6P8J7	P30275	2.59939		0	0.440586		1541768	2178764	5567816	4576256	1040740	3662937	4073292	4958965	3617917	7573645	13954950	9985293	47.003	155.13	10	8	11	9	9	7	9	10	10	11	8	10	10	8	11	9	9	7	9	10	10	11	8	10	36.4	32.3	38.8
Eef1a1	Elongation factor 1-alpha 1	P10126	P10126	2.56102	350 / 411	85.1582	0.990692		937557	645645	2052046	1395687	3000115	4080622	2919746	1891202	3879112	3732194	1866166	2243285	50.113	30.186	5	5	5	4	5	4	4	4	5	5	5	5	5	5	5	4	5	4	4	4	5	5	5	5	44.4	32.7	34
Atp6v1b2	V-type proton ATPase subunit B, brain isoform	P62814	P62814	2.56075	40 / 411	9.73236	0.368225	+	2015325	918000	4600290	2683035	1388198	2186188	2920780	2244050	5223162	6808169	8520072	4432341	56.55	78.643	11	9	12	5	10	7	8	9	12	11	5	6	11	9	12	5	10	7	8	9	12	11	5	6	31.1	26.6	35.6
Ywhae	14-3-3 protein epsilon	P62259	P62259	2.55851	186 / 411	45.2555	0.370149	+	6445350	2154503	19515240	7895085	3668549	10077400	7424155	6156685	16169350	20520840	27409740	12550200	29.174	154.38	17	17	18	15	16	14	13	16	17	19	14	14	14	14	15	12	13	11	10	14	14	16	11	11	70.2	72.9	74.9
39326	Septin-7	O55131;Q9DA97;Q8C650	O55131	2.5579		0	0.510179		1468275	759883	3559810	1166798	1192300	2608455	1854672	1584062	3759973	3328263	3411983	1898853	50.549	75.648	12	9	13	10	10	9	10	9	10	13	9	10	11	8	12	10	9	9	9	8	9	12	9	10	30	23.4	33.5
Dnm1	Dynamin-1	P39053	P39053	2.5454	19 / 411	4.62287	0.79999		4957641	2339329	8717441	8404416	12714540	27464400	14494570	11611430	15571750	23231910	18440050	10945100	97.802	323.31	33	26	31	19	35	26	31	30	31	27	20	21	26	20	24	15	26	20	24	23	24	20	16	17	45.9	36.6	38.2
Prdx5	Peroxiredoxin-5, mitochondrial	P99029	P99029	2.52539	26 / 411	6.32603	0.232984	+	29414270	19549320	33627000	31773360	13541280	20086590	15914720	22087410	67401490	54540140	105603800	87121060	21.897	163.33	13	13	13	12	13	12	12	12	13	13	11	12	13	13	13	12	13	12	12	12	13	13	11	12	57.6	57.6	57.6
Tuba1a;Tuba3a	Tubulin alpha-1A chain;Tubulin alpha-3 chain	P68369;P05214	P68369;P05214	2.4994	389 / 411	94.6472	0.493436	+	684731	490204	1058823	2410481	1008261	1142059	617001	1388172	3225079	1582143	1967029	2390816	50.135	29.608	2	2	2	2	2	2	2	2	2	2	2	2	1	1	1	1	1	1	1	1	1	1	1	1	68.3	61	61.2
Tubb2a	Tubulin beta-2A chain	Q7TMM9	Q7TMM9	2.4964	372 / 411	90.5109	0.746071		5218124	6098455	15607220	7963486	5589810	15255450	11121080	15069150	15266990	19837200	21563350	14016170	49.906	145.93	8	8	8	8	8	6	8	8	8	8	7	8	1	1	1	1	1	0	1	1	1	1	1	1	66.5	61.8	69.7
Tuba4a	Tubulin alpha-4A chain	P68368	P68368	2.46229	377 / 411	91.7275	0.52736	+	1278562	1067356	4519456	6403765	2201083	4123732	3862618	3666202	6809285	6805901	11746420	7467142	49.924	28.258	4	4	4	4	4	4	4	4	4	4	4	4	4	4	4	4	4	4	4	4	4	4	4	4	61.6	61.4	61.6
Sucla2	Succinyl-CoA ligase [ADP-forming] subunit beta, mitochondrial	Q9Z2I9	Q9Z2I9	2.43652	10 / 411	2.43309	0.478521		1286157	370184	2198379	1372846	1102767	2782929	1455924	1644283	3841041	4230654	2637686	1961122	50.113	42.941	10	7	10	6	11	7	6	10	11	11	6	7	10	7	10	6	11	7	6	10	11	11	6	7	25.5	17.3	25.9
Slc25a3	Phosphate carrier protein, mitochondrial	Q8VEM8	Q8VEM8	2.41554	130 / 411	31.6302	0.746318		1937846	1040923	3912787	1751783	2986600	4667180	3012659	3638870	6424397	4737948	4174510	2947102	39.632	58.049	10	8	9	5	12	5	7	8	11	9	4	6	10	8	9	5	12	5	7	8	11	9	4	6	31.9	29.4	31.9
Ap2a1	AP-2 complex subunit alpha-1	P17426	P17426	2.40967	24 / 411	5.83942	0.441764	+	2033304	415778	2258279	1070612	1500966	3195015	1117700	1803171	5498185	3435480	4043936	3240114	107.66	46.088	16	11	12	10	12	10	9	7	16	9	8	6	9	8	6	6	7	6	4	4	9	5	4	5	20.9	15	13.2
Uqcrq	Cytochrome b-c1 complex subunit 8	Q9CQ69	Q9CQ69	2.39886	3 / 411	0.729927	12.0403		36794.3	3835.56	67665.6	37199.8	902703	629176	1427073	1234481	1067609	78512.9	95535.7	81966.1	9.7681	19.672	1	1	1	0	2	2	2	2	2	1	1	1	1	1	1	0	2	2	2	2	2	1	1	1	15.9	15.9	15.9
Erh	Enhancer of rudimentary homolog	P84089	P84089	2.38163	150 / 411	36.4964	0.311408	+	83684.5	153683	110308	47393.9	70989.6	109976	72886.2	51137.1	168571	160778	368726	293447	12.259	6.8086	2	2	2	1	2	2	0	1	2	2	1	1	2	2	2	1	2	2	0	1	2	2	1	1	21.2	21.2	21.2
Slc25a4	ADP/ATP translocase 1	P48962;Q3V132	P48962	2.37748	195 / 411	47.4453	0.940325		7046708	3185302	15162640	11584320	20319870	25717940	18083630	21331660	22013190	22361220	22281630	10074490	32.904	69.103	15	12	15	11	16	13	15	15	16	15	11	11	8	5	7	5	8	7	7	8	8	8	5	6	56	46.3	57.7
Dlat	Dihydrolipoyllysine-residue acetyltransferase component of pyruvate dehydrogenase complex, mitochondrial	Q8BMF4	Q8BMF4	2.37417	38 / 411	9.24574	0.486156	+	946166	670158	1153337	994825	738854	1412952	828935	1411391	1975734	1353677	2632509	3616330	67.941	54.32	12	11	9	7	7	7	6	9	9	9	4	6	12	11	9	7	7	7	6	9	9	9	4	6	29.1	24.9	19.6
Acot7	Cytosolic acyl coenzyme A thioester hydrolase	Q91V12	Q91V12	2.37387	29 / 411	7.05596	0.536195	+	270151	112325	593084	481339	312197	489054	467485	596273	999080	715181	1007431	784860	42.536	15.97	6	5	5	2	4	4	3	2	5	5	2	3	6	5	5	2	4	4	3	2	5	5	2	3	21.5	16.3	16.3
Slc25a22	Mitochondrial glutamate carrier 1	Q9D6M3	Q9D6M3	2.34121	5 / 411	1.21655	1.25881		550614	206622	1110435	1059498	2001438	2470471	2551505	2274763	1818125	1951485	2142006	1674338	34.67	104.24	8	5	7	4	10	5	8	9	10	8	4	2	5	2	5	2	7	2	5	6	7	5	2	1	31.9	16.1	30.3
Atp2a2;Atp2a1	Sarcoplasmic/endoplasmic reticulum calcium ATPase 2;Sarcoplasmic/endoplasmic reticulum calcium ATPase 1	O55143;Q8R429;Q64518	O55143;Q8R429	2.31537	92 / 411	22.3844	0.392851	+	850517	373112	1718762	1194768	560843	1756451	891310	969072	2412700	2753188	2322887	1678733	114.86	63.177	10	10	11	7	7	9	8	7	9	9	5	4	10	10	11	7	7	9	8	7	9	9	5	4	12.4	11.9	13.4
Eef1a2	Elongation factor 1-alpha 2	P62631	P62631	2.30185	343 / 411	83.455	0.762442		5785745	2218375	9635845	6575983	12170570	9758328	11936850	9127112	19164470	16550870	9255308	11903980	50.454	66.664	15	11	11	8	14	9	11	11	14	10	8	8	7	6	6	4	7	5	5	6	7	6	3	5	52.7	34.1	35.4
Slc25a5	ADP/ATP translocase 2;ADP/ATP translocase 2, N-terminally processed	P51881	P51881	2.26798	223 / 411	54.2579	1.08591		1519551	636454	2615710	2364068	4933528	6252725	4056723	4631149	4224596	4583358	5129973	3078929	32.931	51.726	7	6	6	5	8	6	6	7	8	6	5	7	7	6	6	5	8	6	6	7	8	6	5	7	54.7	48.3	53.4
Rps18	40S ribosomal protein S18	P62270	P62270	2.24615	229 / 411	55.7178	9.88831	+	748729	426382	1112713	330534	14909720	14841830	11258070	9587088	3222049	1676531	962940	856401	17.718	72.53	10	10	10	6	13	9	11	12	9	9	5	3	10	10	10	6	13	9	11	12	9	9	5	3	45.4	48.7	48.7
Sept6	Septin-6	Q9R1T4	Q9R1T4	2.22402	36 / 411	8.75912	0.664189		170274	87811.1	310869	102036	186437	612924	215811	85176.7	364386	403072	241237	201905	49.619	9.4375	2	2	2	0	2	0	1	0	2	2	0	0	2	2	2	0	2	0	1	0	2	2	0	0	22.1	22.1	21.7
Pfn2	Profilin-2	Q9JJV2	Q9JJV2	2.19882	43 / 411	10.4623	0.36711	+	1532781	663493	2234650	1214006	722762	1561661	1360335	856894	2001872	3528640	4887163	2511050	15.032	44.851	6	6	6	5	4	5	4	5	4	6	3	5	6	6	6	5	4	5	4	5	4	6	3	5	51.4	44.3	44.3
Mog	Myelin-oligodendrocyte glycoprotein	Q61885	Q61885	2.13313	0 / 411	0	0.583535		1407189	375410	2841631	1185059	1086017	3488462	1904085	1322632	3268454	2767695	2761912	2233002	28.271	51.898	6	7	6	4	5	6	8	6	7	7	3	6	6	7	6	4	5	6	8	6	7	7	3	6	25.2	29.3	26.4
Tubb4b	Tubulin beta-4B chain	P68372	P68372	2.12676	376 / 411	91.4842	0.49034	+	24290000	12956050	52583660	46354980	23914160	59159940	36043010	37628170	91691400	76636400	73608620	59026180	49.83	323.31	24	22	24	22	25	21	23	22	27	25	21	23	1	1	1	1	1	1	1	1	1	1	1	1	70.8	66.1	73.5
Tuba1b	Tubulin alpha-1B chain	P05213	P05213	2.07518	389 / 411	94.6472	0.518604	+	35296240	19703840	68362910	49724760	30194210	75658580	39490190	52009260	97521380	82083360	94350670	74794820	50.151	323.31	26	23	24	23	22	21	23	23	25	23	22	24	0	0	0	0	0	0	0	0	0	0	0	0	68.3	61	61.2
Tpi1	Triosephosphate isomerase	P17751	P17751	2.04964	90 / 411	21.8978	0.605388		10445360	6441551	17979380	9535426	5489875	10705370	18185720	14087290	18475600	18211490	24228770	22477730	32.191	171.47	11	12	12	11	9	10	12	11	12	12	10	12	11	12	12	11	9	10	12	11	12	12	10	12	53.8	54.2	54.2
Slc1a3	Excitatory amino acid transporter 1	P56564;O35544	P56564	2.01694	7 / 411	1.70316	0.773065		929075	356980	1916703	885510	1122619	1436830	1392512	1791200	2237119	1406946	4508135	1422785	59.622	66.771	4	4	5	4	4	3	5	5	4	5	3	3	4	4	5	4	4	3	5	5	4	5	3	3	12.5	12.5	15.3
Pkd1	Polycystin-1	O08852	O08852	1.97165	2 / 411	0.486618	0.698356		2902369	1801867	3212330	2542393	4532422	201733	4345665	3151319	5837801	5374455	4745295	5360731	466.57	2.3393	2	2	2	2	2	1	2	2	2	2	2	2	2	2	2	2	2	1	2	2	2	2	2	2	0.6	0.6	0.6
Prdx1	Peroxiredoxin-1	P35700	P35700	1.94745	253 / 411	61.5572	0.431795	+	2824887	772481	3477112	1396175	1787259	1762222	1961047	1711273	4020602	3522069	4199687	4568283	22.176	32.959	7	7	7	5	7	6	4	6	6	5	4	3	6	6	6	4	6	5	3	5	5	4	3	2	38.2	38.2	38.2
Cltc	Clathrin heavy chain 1	Q68FD5	Q68FD5	1.85138	180 / 411	43.7956	0.419389		21462350	8300671	23725840	16683630	13791130	30115440	13696540	15827330	40632180	43764070	29990720	23192020	191.55	323.31	67	54	53	45	60	45	45	49	66	55	41	41	67	54	53	45	60	45	45	49	66	55	41	41	49.6	39.8	38.5
Prdx2	Peroxiredoxin-2	Q61171	Q61171	1.85122	205 / 411	49.8783	0.488293	+	2385007	890026	3714228	1946780	1704017	2494911	2177198	1738480	3870966	4148141	4891636	3778636	21.778	36.303	10	11	10	7	9	7	7	8	8	9	7	6	10	11	10	7	9	7	7	8	8	9	7	6	68.7	73.2	61.1
Txn	Thioredoxin	P10639	P10639	1.77908	174 / 411	42.3358	0.392535	+	1885560	867785	1336147	749447	1115442	836237	702884	695839	1937283	1983696	2112384	1279834	11.675	22.924	3	2	2	2	2	2	2	2	2	2	2	2	3	2	2	2	2	2	2	2	2	2	2	2	31.4	21	21
Asrgl1	Isoaspartyl peptidase/L-asparaginase;Isoaspartyl peptidase/L-asparaginase alpha chain;Isoaspartyl peptidase/L-asparaginase beta chain	Q8C0M9	Q8C0M9	1.75443	1 / 411	0.243309	0.247788	+	1255837	712446	944060	690515	302975	542126	417153	302568	1414929	1691830	1491302	867471	33.95	59.205	7	6	5	3	4	3	4	3	6	5	2	4	7	6	5	3	4	3	4	3	6	5	2	4	28.5	25.5	22.4
Prdx6	Peroxiredoxin-6	O08709	O08709	1.68107	158 / 411	38.4428	0.480194	+	2738924	1887046	4677811	4236710	1549570	3844709	2469541	3161476	4217776	6070566	6336937	5655985	24.87	111.16	11	11	12	8	12	8	11	10	12	10	8	8	11	11	12	8	12	8	11	10	12	10	8	8	56.7	61.2	62.1
[truncated: 20 more columns]
